# Supplementary material for: Physiological Responses and Gene Expression Patterns in Open-Pollinated Seedlings of a Pummelo-Mandarin Hybrid Rootstock Exposed to Salt Stress and Huanglongbing
Source: Plants (Basel). 2021 Jul 14;10(7):1439. doi: 10.3390/plants10071439 (PMC8309399; doi:10.3390/plants10071439)
Supplement: Supplementary file 1 [file plants-10-01439-s001.zip]

Archive with 1 entries (1 files):
- plants-1278490-supplementary.pdf
